# Supplementary material for: Rhizobium moroccans sp. nov., a Plant-Associated Bacterium from the Desert Medicinal Plant Peganum harmala, Reveals Genomic Adaptation to Arid Environments
Source: Microorganisms. 2026 Apr 11;14(4):866. doi: 10.3390/microorganisms14040866 (PMC13119136; doi:10.3390/microorganisms14040866)
Supplement: Supplementary file 1 [file microorganisms-14-00866-s001.zip]

Archive with 1 entries (1 files):
- microorganisms-4223999-supplementary.pdf
